# Supplementary material for: Phenotypic differences between highlanders and lowlanders in Papua New Guinea
Source: PLoS One. 2021 Jul 21;16(7):e0253921. doi: 10.1371/journal.pone.0253921 (PMC8294550; doi:10.1371/journal.pone.0253921)
Supplement: S2 Table — (XLSX) [file pone.0253921.s011.xlsx]

## Sheet: Feuil1
S2 Table. Raw measurements for the 13 studied phenotypes.
				Body proportions				Respiratory capacity					Circulatory system
ID	Sampling_Place	Gender	Origin	Height (cm)	Weight (kg)	Waist (cm)	BMI	Chest_max (cm)	Chest_min (cm)	FEV (L)	FEV1 (L)	FVC (L/min)	Hemoglobine (g/dL)	Systole (mmHg)	Diatole (mmHg)	Heart Beat (bpm)
350A	Mont Whilem, Simbu province, PNG	M	Gundambugl	169	65	85	22.7583	NA	NA	NA	NA	NA	11.7	102	57	65
350B	Mont Whilem, Simbu province, PNG	M	Maopa/Aroma LLG	180	76.7	93	23.6728	NA	NA	NA	NA	NA	NA	13	89	77
351A	Mont Whilem, Simbu province, PNG	M	Maslai Banet	168	59	87	20.9042	NA	NA	NA	NA	NA	NA	124	81	63
351B	Mont Whilem, Simbu province, PNG	M	Maopa	163	78.6	96	29.5833	NA	NA	NA	NA	NA	NA	145	104	76
352A	Mont Whilem, Simbu province, PNG	M	Chimbu	NA	NA	NA	NA	NA	NA	NA	NA	NA	NA	125	85	NA
352B	Mont Whilem, Simbu province, PNG	F	Maopa/Aroma LLG	156	88.9	102	36.5302	NA	NA	NA	NA	NA	NA	134	88	79
353	Mont Whilem, Simbu province, PNG	M	Womate	168	59.7	80	21.1522	NA	NA	NA	NA	NA	NA	129	88	NA
354a	Mont Whilem, Simbu province, PNG	M	Gor	160	57.3	89	22.3828	NA	NA	NA	NA	NA	12.1	158	78	55
355	Mont Whilem, Simbu province, PNG	M	Auk	166	56.8	86	20.6126	NA	NA	NA	NA	NA	NA	116	39	NA
356	Mont Whilem, Simbu province, PNG	M	Mundia bridge	157	55.7	76	22.5973	NA	NA	NA	NA	NA	NA	97	66	87
357	Mont Whilem, Simbu province, PNG	M	Eneamambuno	154	51.9	80	21.884	NA	NA	NA	NA	NA	16.8	122	88	NA
358	Mont Whilem, Simbu province, PNG	M	Pulangigl	156	72	94	29.5858	NA	NA	NA	NA	NA	18.4	160	103	68
359	Mont Whilem, Simbu province, PNG	M	Popomeri	167	60.3	88	21.6214	NA	NA	NA	NA	NA	11	116	87	64
360	Mont Whilem, Simbu province, PNG	M	Wereri	177	62.5	81	19.9496	NA	NA	NA	NA	NA	14.6	146	78	49
361	Mont Whilem, Simbu province, PNG	M	Dimbin	164	57.2	85	21.2671	NA	NA	NA	NA	NA	15.3	148	122	47
362	Mont Whilem, Simbu province, PNG	M	Sydneyke	156	53.3	75	21.9017	NA	NA	NA	NA	NA	NA	138	92	85
363	Mont Whilem, Simbu province, PNG	M	Akunige	170	75	92	25.9516	NA	NA	NA	NA	NA	16.5	143	93	62
364	Mont Whilem, Simbu province, PNG	M	Gembogl	170	58.8	90	20.346	NA	NA	NA	NA	NA	14.8	123	82	68
365	Mont Whilem, Simbu province, PNG	M	Agnpene near Gembolg station	168	59.7	81	21.1522	NA	NA	NA	NA	NA	18.1	128	78	60
366	Mont Whilem, Simbu province, PNG	M	Goglme	180	72.5	86	22.3765	NA	NA	NA	NA	NA	10.5	80	56	45
367	Mont Whilem, Simbu province, PNG	M	Songo, near womatne	166	62	83	22.4996	NA	NA	NA	NA	NA	15.6	182	113	52
368	Mont Whilem, Simbu province, PNG	M	Hooka	162	64.5	89	24.577	NA	NA	NA	NA	NA	11.4	134	87	63
369	Mont Whilem, Simbu province, PNG	M	Womatne	168	65	80	23.03	NA	NA	NA	NA	NA	11	128	81	54
370	Mont Whilem, Simbu province, PNG	M	Kurmuk	167	62.6	83	22.4461	NA	NA	NA	NA	NA	15.2	117	78	54
371	Mont Whilem, Simbu province, PNG	F	Gembogl	154	58.1	90	24.4982	NA	NA	NA	NA	NA	14.4	16.5	97	61
372	Mont Whilem, Simbu province, PNG	M	Chimbu	166	61.9	91	22.4633	NA	NA	NA	NA	NA	17.1	112	68	68
373	Mont Whilem, Simbu province, PNG	M	Kurumugl	160	70.4	80	27.5	NA	NA	NA	NA	NA	16.3	121	82	71
374	Mont Whilem, Simbu province, PNG	F	Haniak	166	65.6	98	23.8061	NA	NA	NA	NA	NA	14	135	100	82
375	Mont Whilem, Simbu province, PNG	M	Parmuk	170	66.2	87	22.9066	NA	NA	NA	NA	NA	16	139	91	84
376	Mont Whilem, Simbu province, PNG	M	Tumba	170	70.2	86	24.2907	20	19.5	4.04	4.16	3.48	16.4	136	96	82
377	Mont Whilem, Simbu province, PNG	M	Chimbu	169	59.8	75	20.9376	NA	NA	NA	NA	NA	14.2	111	68	62
378	Mont Whilem, Simbu province, PNG	M	Niglguma	165	72.3	83	26.5565	NA	NA	NA	NA	NA	12.6	125	86	62
379	Mont Whilem, Simbu province, PNG	M	Danumago	167	61.4	78	22.0158	22.5	22	NA	NA	NA	13.6	104	48	51
380	Mont Whilem, Simbu province, PNG	M	Gove	173	64.6	80	21.5844	20.5	18.5	NA	NA	NA	12.8	103	72	86
381	Mont Whilem, Simbu province, PNG	M	Kundiawa	161	60.1	87	23.1858	20.5	19.2	NA	NA	NA	13.3	149	79	56
382	Mont Whilem, Simbu province, PNG	M	Pukangil	180	75.5	96	23.3025	22	21	3.69	2.77	2.51	15.9	138	82	52
383	Mont Whilem, Simbu province, PNG	M	Bundi	174	67.9	82	22.427	21	20.5	NA	NA	NA	11.3	123	79	73
384	Mont Whilem, Simbu province, PNG	M	Bomkane	170	69.7	87	24.1176	19.8	19.2	4.34	3.48	3.12	13.7	102	62	58
385	Mont Whilem, Simbu province, PNG	M	Kannagle - Pukangil	170	70.1	86	24.2561	24.5	23.1				12.9	86	59	67
386	Mont Whilem, Simbu province, PNG	M	Bikwai - Denglagu	153	48.8	77	20.8467	20	19	3.74	2.54	2.64	11	136	79	62
387	Mont Whilem, Simbu province, PNG	M	Kagal	159	65.8	87	26.0275	22.4	22	NA	NA	NA	15.8	148	76	71
388	Mont Whilem, Simbu province, PNG	M	Gambul	162	63.9	90	24.3484	21	20.5	NA	NA	NA	10.5	99	53	74
389	Mont Whilem, Simbu province, PNG	M	Puglangigl	162	71.9	87	27.3967	22.5	21.5	4.9	3.46	4.02	15.3	116	69	53
390	Mont Whilem, Simbu province, PNG	M	Chimbu	170	60	76	20.7612	22	21	4.46	3.67	3.53	14.7	38	81	64
391	Mont Whilem, Simbu province, PNG	M	Mainagle	165	63	75	23.1405	21	20	4.74	3.89	4.02	11.3	83	113	73
392	Mont Whilem, Simbu province, PNG	M	Sikawake	156	63.9	77	26.2574	21.5	20.5	NA	NA	NA	16	128	84	51
393	Mont Whilem, Simbu province, PNG	M	Kerowagi	167	64.9	79	23.2708	19	18	NA	NA	NA	NA	119	90	69
394	Mont Whilem, Simbu province, PNG	M	Mandame	158	64.6	78	25.8773	21.5	20	NA	NA	NA	15.4	140	93	56
395	Mont Whilem, Simbu province, PNG	M	Nogar	165	70.1	84	25.7484	22.3	21	4.55	3.91	3.87	17.2	126	75	51
396	Mont Whilem, Simbu province, PNG	M	Nogar	163	71.7	86	26.9863	22.5	19.5	5.1	3.72	4.29	16.4	151	104	60
398	Mont Whilem, Simbu province, PNG	F	Asaro	163	73.2	93	27.5509	19.5	18	NA	NA	NA	16.6	148	100	84
399	Mont Whilem, Simbu province, PNG	M	Kangi dust	176	70.6	83	22.7918	22	19.5	NA	NA	NA	11.2	148	99	57
400	Mont Whilem, Simbu province, PNG	M	Gembogl hc-Kangi dust	163	60.6	79	22.8085	21.2	20.5	NA	NA	NA	17	133	45	51
401	Mont Whilem, Simbu province, PNG	M	Bongugl	160	59	76	23.0469	21	19.5	NA	NA	NA	18.6	150	95	54
402	Mont Whilem, Simbu province, PNG	M	Krumugl	163	64	77	24.0882	22	20.5	NA	NA	NA	17.6	127	84	61
404	Mont Whilem, Simbu province, PNG	M	Angreg	161	60.8	81	23.4559	21	19	3.76	3.68	3.22	12.4	127	88	63
405	Mont Whilem, Simbu province, PNG	M	Gumine hospital	163	72	78	27.0993	21	20	NA	NA	NA	15.6	144	93	73
406	Mont Whilem, Simbu province, PNG	F	Goglme-Kair	154	94	84	39.6357	17	16.5	NA	NA	NA	15.1	127	83	61
407	Mont Whilem, Simbu province, PNG	F	Chimbu	159	70.9	106	28.0448	18	NA	NA	NA	NA	11	130	93	77
408	Mont Whilem, Simbu province, PNG	F	Goroka	160	68.6	96	26.7969	20	19	NA	NA	NA	17.8	133	89	61
410	Mont Whilem, Simbu province, PNG	M	Gembogl health center	163	70	79	26.3465	24	22.5	NA	NA	NA	11.3	119	71	93
411	Mont Whilem, Simbu province, PNG	M	Ganigle village-Kundiawa town	167	64.7	79	23.1991	22	20.5	4.46	4.03	3.74	16	107	72	60
412	Mont Whilem, Simbu province, PNG	M	Dirima health center	170	75.2	86	26.0208	26	23.5	3.76	3.68	3.22	11	149	109	71
413	Mont Whilem, Simbu province, PNG	M	Kundiawa	166	61.1	80	22.173	20	19.1	NA	NA	NA	12.7	123	79	90
414	Mont Whilem, Simbu province, PNG	M	Kupau	165	58.5	79	21.4876	22.5	22	NA	NA	NA	NA	101	62	63
418	Mont Whilem, Simbu province, PNG	M	Koglia	162	65	70	24.7676	21.5	20	5.1	3.72	4.29	18.5	116	78	50
419	Mont Whilem, Simbu province, PNG	M	North Waghi	163	61	74	22.9591	19	18.5	NA	NA	NA	17.7	124	97	53
420	Mont Whilem, Simbu province, PNG	M	Geve village	165	65	75	23.8751	NA	NA	4.43	3.96	3.72	11.8	193	77	46
421A	Mont Whilem, Simbu province, PNG	M	Kegsugl	160	56.8	76	22.1875	18	17.5	3.13	3.04	2.45	16.5	111	80	71
421B	Mont Whilem, Simbu province, PNG	F	Goglme	156	62.5	80	25.6821	19.5	19	2.96	3.05	2.2	16.4	105	70	79
422	Mont Whilem, Simbu province, PNG	F	Goglme	161	70.4	100	27.1594	NA	NA	NA	NA	NA	11.4	125	47	72
423	Mont Whilem, Simbu province, PNG	F	Glembogl healt center-aglisgend	168	60	86	21.2585	19	17.5	2.81	3.13	2.35	16.4	90	59	66
424	Mont Whilem, Simbu province, PNG	M	Goglme - K.Mongo	NA	62.3	77	NA	19.5	18	3.72	3.73	2.96	11.9	135	86	59
500	Daru, Western Province, PNG	M	Old Mawata	171	79.2	95	27.0853	23.2	22	NA	NA	NA	13.1	129	97	86
501	Daru, Western Province, PNG	M	Old Mawata	159	54.1	80	21.3995	16	14	2.91	2.89	2.58	12	113	73	61
502	Daru, Western Province, PNG	M	Parama village	173	68.9	84	23.0212	21	20	NA	NA	NA	13.6	154	102	70
503	Daru, Western Province, PNG	M	Bok/Morehead LLG	158	82.7	100	33.1277	25	24.5	NA	NA	NA	12.9	153	103	69
504	Daru, Western Province, PNG	M	Bok/Morehead LLG	166	58.6	78	21.2658	21	20	NA	NA	NA	14.4	115	75	54
505	Daru, Western Province, PNG	M	Gubam	162.5	49.8	72	18.8592	19	17	3.82	3.68	3.51	14.4	103	67	64
506	Daru, Western Province, PNG	M	Kondobol	172	67.3	84	22.7488	19	18	NA	NA	NA	10.2	103	68	81
507	Daru, Western Province, PNG	M	Bilubi north of sibidiri	165.5	65.3	86	23.8406	20	18	4.4	3.69	3.73	16.2	109	74	69
508	Daru, Western Province, PNG	F	Dimsisi	166	69.6	88	25.2577	21.5	19	NA	NA	NA	10.9	115	76	63
509	Daru, Western Province, PNG	M	Daraia	159	60.9	87	24.0892	18	17	2.46	2.75	1.91	10.9	121	82	78
510	Daru, Western Province, PNG	F	Bimadbn	156	44	80	18.0802	18	17	2.37	2.96	1.72	12.6	119	75	63
511	Daru, Western Province, PNG	F	Pedaya village	183	84.7	99	25.2919	21	20	NA	NA	NA	10.2	111	77	76
512	Daru, Western Province, PNG	M	Gowi	166	57.4	75	20.8303	19	17.5	NA	NA	NA	13.1	134	84	43
513	Daru, Western Province, PNG	M	Bok/Morehead LLG	168	66.9	80	23.7032	19.5	18	NA	NA	NA	13	99	63	59
514	Daru, Western Province, PNG	M	Malma	169	77.4	106	27.0999	19.5	18	2.52	3.73	2.09	NA	128	88	75
515	Daru, Western Province, PNG	M	Malma-Dimgi	168	53.5	78	18.9555	17.5	16.5	NA	NA	NA	NA	128	93	70
516	Daru, Western Province, PNG	M	Old Mawata	161	47.8	77	18.4406	NA	NA	NA	NA	NA	12.3	152	97	76
517	Daru, Western Province, PNG	M	Bimadbn	163	52	79	19.5717	18	16.5	NA	NA	NA	11.9	115	74	57
518	Daru, Western Province, PNG	M	Kinkin	170	81	99	28.0277	22	21	3.14	3.61	2.33	17	136	102	69
519	Daru, Western Province, PNG	M	Uparuwa/Morehead LLG	165	72.5	100	26.6299	19	20	3.08	3.34	2.65	12.4	128	81	52
520	Daru, Western Province, PNG	M	Gubam	165	52.2	77	19.1736	18	17	NA	NA	NA	12.6	115	75	58
521	Daru, Western Province, PNG	M	Pisi	167.5	68.8	78	24.5222	19.5	18.5	NA	NA	NA	13.5	165	92	65
522	Daru, Western Province, PNG	M	Ewe	167.5	87.4	104	31.1517	23	22	NA	NA	NA	13.7	184	117	74
523	Daru, Western Province, PNG	M	Ike village/Balimo	167	80.4	96	28.8286	23.5	22	3.1	3.41	2.41	14.5	162	114	85
524	Daru, Western Province, PNG	M	Rouku	170	76.7	96	26.5398	21	20	3.14	3.8	2.34	15	117	79	82
525	Daru, Western Province, PNG	M	Rouku	180	67.5	94	20.8333	18	17	3.79	4.33	3.29	15.6	148	95	85
526	Daru, Western Province, PNG	F	Wen DBN	150	48.9	82	21.7333	16	15	1.96	2.45	1.94	9.9	151	92	85
527	Daru, Western Province, PNG	M	Bow	139	82	62	42.4409	24	23	3.41	3.73	2.74	16.8	139	82	62
528	Daru, Western Province, PNG	M	Pedaya	177	89.7	110	28.6316	24.5	23	NA	NA	NA	10.1	199	106	68
529	Daru, Western Province, PNG	M	Gamaeve	171	59.9	82	20.4849	19.5	18	2.94	3.66	2.01	9.1	128	84	79
530	Daru, Western Province, PNG	M	Dewara	167	55.3	81	19.8286	20	18.5	NA	NA	NA	11.8	94	56	89
531	Daru, Western Province, PNG	M	Wabada	187	89.1	108	25.4797	23	21.5	4.6	5.23	3.98	9.8	106	66	53
532	Daru, Western Province, PNG	M	Kawiyapo	185	81.5	113	23.813	23	21	NA	NA	NA	12.5	146	94	97
533	Daru, Western Province, PNG	F	Sapara	180	79.4	109	24.5062	22	21	NA	NA	NA	NA	214	105	49
534	Daru, Western Province, PNG	M	Bituri	165	57.6	83	21.157	NA	NA	NA	NA	NA	11.5	127	89	77
535	Daru, Western Province, PNG	M	Mabaduan	168	65.1	92	23.0655	19.5	18.5	3.94	3.03	2.5	12.9	144	90	71
536	Daru, Western Province, PNG	M	Old Mawata	168	63.7	99	22.5694	19.5	18	NA	NA	NA	10.7	145	90	79
537	Daru, Western Province, PNG	M	Old Mawata	180	74.3	97	22.9321	22	20	NA	NA	NA	9.7	140	86	69
538	Daru, Western Province, PNG	M	Wando	175	81.3	104	26.5469	21.5	20	2.29	3.91	1.69	12.8	160	117	84
539	Daru, Western Province, PNG	M	Kandarisa	170	57.1	91	19.7578	19.5	18.5	NA	NA	NA	11.4	129	86	75
540	Daru, Western Province, PNG	M	Wonia	179	65	87	20.2865	20.5	19	2.7	4.62	2.53	14.5	114	77	71
541	Daru, Western Province, PNG	M	Waidoro	152	83.4	116	36.0976	21	20.5	NA	NA	NA	12	152	104	78
542	Daru, Western Province, PNG	F	Bimadbn	151	49.3	76	21.6219	16.5	15	NA	NA	NA	9.9	132	89	81
543	Daru, Western Province, PNG	F	Sapuka	178	56.1	88	17.7061	16	14.5	2.87	3.86	2.46	11.4	105	73	68
544	Daru, Western Province, PNG	M	Dimiri	168	54.26	77	19.2248	17	16	1.77	4.16	1.59	NA	110	75	58
545	Daru, Western Province, PNG	M	Bodug	179	71.7	93	22.3776	20	18	3.86	4.49	3.2	8.8	146	88	58
546	Daru, Western Province, PNG	M	Bok	189	78.8	95	22.0599	22	20.5	4.06	5.41	3.4	10.1	106	71	76
547	Daru, Western Province, PNG	M	Bok	166	60.6	91	21.9916	19.51	18.5	3.77	3.81	3.11	16.7	148	96	69
548	Daru, Western Province, PNG	M	Kondobol	179	74.4	95	23.2202	21	19.5	4.06	4.49	3.17	NA	93	62	69
549	Daru, Western Province, PNG	M	Upiara	161	53.9	92	20.794	21	20	NA	NA	NA	12	100	48	73
550	Daru, Western Province, PNG	M	Kondobol	164	80.9	92	30.0788	21	19.5	3.37	3.37	2.73	14.2	155	89	80
551	Daru, Western Province, PNG	M	Kaner	190	93.1	105	25.7895	24	21.5	5.62	5.67	4.65	17.2	159	110	84
552	Daru, Western Province, PNG	M	Bodug	164	57.9	93	21.5274	19	18.5	NA	NA	NA	NA	140	87	74
553	Daru, Western Province, PNG	F	Suki area	179	84.7	109	26.4349	21.5	20	NA	NA	NA	8.5	139	87	78
554	Daru, Western Province, PNG	M	Bok	180	70.3	99	21.6975	20.5	19.5	NA	NA	NA	NA	137	82	84
555	Daru, Western Province, PNG	M	Dewara	165	69.9	100	25.6749	22.5	20.5	NA	NA	NA	9.8	128	85	78
556	Daru, Western Province, PNG	M	South Fly	178	60	88	18.937	21	19.5	3.79	4.25	3.65	10.1	89	60	59
557	Daru, Western Province, PNG	M	Dimsisi	170	63.4	89	21.9377	20	18.5	NA	NA	NA	10.6	109	68	55
558	Daru, Western Province, PNG	M	Bimadbn	169	63.2	87	22.1281	19	18	NA	NA	NA	10.6	150	98	61
559	Daru, Western Province, PNG	M	Wane	165	64.8	95	23.8017	20.8	19	NA	NA	NA	14.9	131	82	65
560	Daru, Western Province, PNG	M	Dimiri	160	56.5	87	22.0703	18	17.5	2.75	3.53	1.79	13.4	108	70	64
561	Daru, Western Province, PNG	M	Kondobol	169	70.8	96	24.789	19.7	17	NA	NA	NA	10.7	123	80	78
562	Daru, Western Province, PNG	M	Suki area	151	63.5	93	27.8497	21	19.8	NA	NA	NA	NA	123	70	67
563	Daru, Western Province, PNG	M	Barifu	169	69.2	99	24.2288	22	21	NA	NA	NA	13.4	151	91	52
564	Daru, Western Province, PNG	M	Doro	155	54.6	90	22.7263	19.3	17.7	NA	NA	NA	NA	135	98	81
565	Daru, Western Province, PNG	M	Suki	180	85.6	102	26.4198	23	20.7	2.84	4.29	2.2	13.7	140	98	65
566	Daru, Western Province, PNG	M	Lewada	179	88.7	108	27.6833	22.7	21.5	NA	NA	NA	15	126	85	63
567	Daru, Western Province, PNG	M	Waidoro	180	114.6	130	35.3704	28.5	27.4	NA	NA	NA	17	151	104	74
568	Daru, Western Province, PNG	F	Moresby	151	60.1	99	26.3585	18.4	17.5	NA	NA	NA	NA	152	94	68
569	Daru, Western Province, PNG	M	Samari village	170	69.9	95	24.1869	21.5	20.3	NA	NA	NA	NA	118	78	83
570	Daru, Western Province, PNG	M	Bimadbn	165	60.7	83	22.2957	19.3	18	NA	NA	NA	11	139	96	68
571	Daru, Western Province, PNG	M	Boze	164	63.3	88	23.5351	21.5	19.5	NA	NA	NA	NA	157	91	61
572	Daru, Western Province, PNG	F	Suki	168	82.1	108	29.0887	22	20.5	NA	NA	NA	9.7	137	90	58
573	Daru, Western Province, PNG	M	Dimiri	164	65	97	24.1672	21.6	19.7	NA	NA	NA	15.3	145	100	71
574	Daru, Western Province, PNG	M	Dimiri	160	58.4	82	22.8125	19.7	18.5	NA	NA	NA	NA	150	94	57
575	Daru, Western Province, PNG	M	Dimiri	170	58.1	87	20.1038	NA	NA	NA	NA	NA	NA	147	75	60
576	Daru, Western Province, PNG	M	Kondobol	170	75.4	98	26.09	NA	NA	NA	NA	NA	NA	124	83	60
577	Daru, Western Province, PNG	M	Kinkin	171	70.8	88	24.2126	NA	NA	NA	NA	NA	NA	138	97	70
578	Daru, Western Province, PNG	M	Kuiwang	178	60.7	80	19.1579	NA	NA	NA	NA	NA	NA	121	78	65
579	Daru, Western Province, PNG	M	Kuiwang	164	61.4	78	22.8287	NA	NA	NA	NA	NA	NA	122	80	69
580	Daru, Western Province, PNG	M	Kondobol	179	80.7	103	25.1865	NA	NA	NA	NA	NA	NA	187	112	59
581	Daru, Western Province, PNG	M	Gamene Village	165	67.7	87	24.8669	19	17.9	NA	NA	NA	NA	134	71	56
582	Daru, Western Province, PNG	M	Kondobol	179	79.6	99	24.8432	NA	NA	NA	NA	NA	NA	148	94	72
583	Daru, Western Province, PNG	M	Erave	179	76.2	85	23.782	NA	NA	NA	NA	NA	NA	114	76	71
584	Daru, Western Province, PNG	M	Limol	169	89.4	98	31.3014	NA	NA	NA	NA	NA	NA	111	75	83
585	Daru, Western Province, PNG	M	Malam	178	67.8	87	21.3988	NA	NA	NA	NA	NA	NA	126	75	60
586	Daru, Western Province, PNG	F	Dimgi	160	59.9	101	23.3984	NA	NA	NA	NA	NA	NA	15	77	58
587	Daru, Western Province, PNG	M	Dimiri	168	49.4	79	17.5028	NA	NA	NA	NA	NA	NA	98	62	102
588	Daru, Western Province, PNG	M	Bimadbn	170	65.5	87	22.6644	20.5	18.7	NA	NA	NA	15.9	142	82	78
